# Supplementary material for: Local Variability in Microbiome Composition and Growth Suggests Habitat Preferences for Two Reef-Building Cold-Water Coral Species
Source: Front Microbiol. 2020 Feb 21;11:275. doi: 10.3389/fmicb.2020.00275 (PMC7047212; doi:10.3389/fmicb.2020.00275)
Supplement: Supplementary file 1 [file Table_1.XLSX]

## Sheet: Feuil1
Table S1: List of the most abundant ASVs associated to L. pertusa and M. oculata
OTU	Host	Blast result	Identity	Isolation source	Reference	Silva annotation	Reference sequence
ASV1	M. oculata	MG488298.1	0.92	Acropora cervicornis	Muller et al., submitted 2017	Spirochaetae_Spirochaetes_Spirochaetales_NA_NA	AACGAACGTTAGCGAGATGTTTTAAGCATGCAAGTCGAGCGGTAACTGCCTTCGGGTGAAGACGAGCGGCAAACGGGTGAGTAATGAGAAGTTATCTGCCTATTAGACTGGAATAGCCCAGGGAAACCTGGATTAATGCCGGATATGAGGAAACTTGAAAGATGCGTTTGCATCACTAGTAGATGAGACTTCTTCCTATTAGCTAGTTGGTGGGGTAATGGCCTACCAAAGTGATTATAGGTAGCCGGCCTGAGAGGGTGATCGGCCACATTGGGACTGAGATACGGCCCAGATTCCTACGGGAAGCAGCAGCTAAGAATATTCCGCAATGGGGGAAACCCTGACGGAGCAATCTCGCATGGATGATGAAGGTCTTCGGATTGTAAAATCCTTTCGACA…
ASV2	M. oculata	AM911366.1	0.97	L. pertusa	Neulinger et al., 2008	Tenericutes_Mollicutes_Entomoplasmatales_type_III_NA	GATTAACGCTGGCGGCATGCCTAATACATGCAAGTCGAACGGAACACTTCGGTGTTTAGTGGCGAACGGGTGAGTAACACGTATCTAACCTACCTTTTAGCGGGGGATAACAATCGGAAACGATTGCTAATACCGCATAATATATTACATGATAACATGAAATATTGAAAGGGGCCTCAAAGCCCCACTAGAAGATGGGGATGCGGCGTATTAGTTAGTTGGTGGGGTAATGGCCTACCAAGACCATGATACGTAGCCGACCTGAGAGGGTGACCGGCCACATCGGGACTGAGACACGGCCCGGACTCCTACGGGGGGCAGCAGTAGGGAATTTTCCACAATGGACGCAAGTCTGATGGAGCAATGCCGCGTGATTGATGACGGTTTTAGGACTGTAAA…
ASV3	L. pertusa	HM173265.1	0.96	Cryogorgia koolsae	Gray et al., 2011	Proteobacteria_Alphaproteobacteria_Rickettsiales_Anaplasmataceae_Candidatus Cryptoplasma	AACGAACGCTAGCGGCAGGCCTAACACATGCAAGTCGAACGAACTAAAATTTAGCTTGCTAAATTTTAGTTAGTGGCAGACGGGTGAGTAACACATGAGAATCTACCTGATAGTAAGGAATAACCACCAGAAATGGTGGCTAATACCTTATATACCCTGAGGGGGAAAGATTTATCGCTATCAGATGAGCTTGTGCTAGATTAGCTTGTTGGTAGGGTAATTGCCTACCAAGGCGATGATCTATAGCTGGTCTGAGAGGACGGACAGCCACATTGGAACTGAGATACGGTCTAGACTCCTACGGGAGGCAGCAGTGGGGAATATTGGACAATGAGCGAAAGCTTGATCCAGCCATGCCGCATGAGTGAAGAAGGCTCTAGGGTTGTAAAACTCTTTCAG…
ASV4	L. pertusa	FJ041507.1	0.99	L. pertusa	Kellogg et al., 2009	Spirochaetae_Spirochaetes_Spirochaetales_NA_NA	AACTAACGCTAGCGGTGCGTCTTAAACATGCAAGTCAAACGGCTAACTTCGGTTAGCAGTGGCGAACGGGTGAGTAACACTTGAGTGATCTACCTTATAGTCTGAAATAACTTTTTGAAAAAAGAGCTAATGTCGGATAGTCTTTTTCTTTCGTTAGGAAAAGTAAAGTGGCAACATGCTATAAAATGAGCTTAAGTATGATTAGTTAGTTGGTGAGGTAATTGCTCACCAAGACGATGATCATTAACTGTCTTGAGAGAGAGAACAGTCACAATGGAACTGAGATACGGTCCATACTCCTACGGGAGGCAGCAGTTAAGAATTTTGCTCAATGGGGGAAACCCTGAAGCAGCGACACCGTGTAAATGAAGAATGTCTTCGGATTGTAAAATTTAATAA…
ASV8	L.pertusa and M. oculata	KF373141.1	0.88	Haliclona sp.	Jasmin et al., 2015	Proteobacteria_Alphaproteobacteria_Rickettsiales_Rickettsiaceae_Candidatus Gigarickettsia	AACGAACGCTGGCGGTATGCTTAACACATGCAAGTCGGACGGGTTGATTGTAAGCTTGCTTATAATCAATACGTGGCGAACGGGTGAGTAACACGTAGGAATCTGCCCATGAGTAAGGAATAACTATTGGAAACAGTAAGTAATACCTTATAATTTCGAAAGAACAATGGCTAGCAATAGTCGCTCATGGATGAGCCTGCGTCAGATTAGGTAGTTGGTAGGGTAATGGCCTACCAAGCCAACGATCTGTAGCTGGTTTGAGAGGATGATCAGCCACACTGGGACTGAGACACGGCCCAGACTCCTACGGGAGGCAGCAGTGGGGAATATTGGACAATGGGCGAAAGCCTGATCCAGCAATACCGCGTGAATGATGAAGGCCTTAGGGTTGTAAAGTTC…
ASV19	M. oculata	MG488298.1	0.92	Acropora cervicornis	Muller et al., unpublished	Spirochaetae_Spirochaetes_Spirochaetales_NA_NA	AACGAACGTTAGCGAGATGTTTTAAGCATGCAAGTCGAGCGGTAACTACCTTCGGGTGAAGACGAGCGGCAAACGGGTGAGTAATGAGAAGCTATCTGCCTACTAGACTGGAATAGCCCAGGGAAACCTGGATTAATGCCAGATATGAGGAAACTTGAAAGATGCGTTTGCATCACTAGTAGATGAGGCTTCTTCCTATTAGCTAGTTGGTGGGGTAATGGCCTACCAAAGTTATGATAGGTAGCCGGCCTGAGAGGGTGATCGGCCACATTGGGACTGAGATACGGCCCAGATTCCTACGGGAAGCAGCAGCTAAGAATATTCCGCAATGGGGGAAACCCTGACGGAGCAATCTCGCATGGATGATGAAGGTCTTCGGATTGTAAAATCCTTTCGACA…
ASV51	M. oculata	MG488298.1	0.92	Acropora cervicornis	Muller et al., unpublished	Spirochaetae_Spirochaetes_Spirochaetales_NA_NA	AACGAACGTTAGCGAGATGTTTTAAGCATGCAAGTCGAGCGGTAACTGCCTTCGGGTGAAGACGAGCGGCAAACGGGTGAGTAATGAGAAGCTATCTGCCTATTAGACTGGAATAGCCCAGGGAAACCTGGATTAATGCCAGATATGAGGAAACTTGAAAGATGCGTTTGCATCACTAGTAGATGAGGCTTCTTCCTATTAGCTAGTTGGTGGGGTAATGGCCTACCAAAGTTATGATAGGTAGCCGGCCTGAGAGGGTGATCGGCCACATTGGGACTGAGATACGGCCCAGATTCCTACGGGAAGCAGCAGCTAAGAATATTCCGCAATGGGGGAAACCCTGACGGAGCAATCTCGCATGGATGATGAAGGTCTTCGGATTGTAAAATCCTTTCGACA…
ASV16	L. pertusa	AM911367.1	1	L. pertusa	Neulinger et al., 2008	Proteobacteria_Alphaproteobacteria_Rickettsiales_Rickettsiaceae_NA	AGCGAACGCTAGTGGTATGCTTAACACATGCAAGTCGAACGAGGATGAATCTAGCTTGCTAGATTCAAGCCGAGTGGCGAACGGGTGAGTAACGCGTAGGAATCTACCCAATAGTACGGGATAACAGTCAGAAGTGACTGCTAATACCGCATACCCTCTTCGGAGGAAAGATTTATCGCTATTGGATGAGCCTGCGTTAGATTAGCTAGTTGGTGGGGTAAAAGCCTACCAAGGCAACGATCTATAGCTGGTTTGAGAGAATGATCAGCCACACTGGAACTGAGACACGGTCCAGACTCCTACGGGAGGCAGCAGTGGGGAATATTGGACAATGGGCGGAAGCCTGATCCAGCAATACCACGTGAGTGATGAAGGTCTTCGGATTGTAAAACTCTTTCA…
